# Supplementary material for: Serine Hydroxymethyltransferase 2 Deficiency in the Hematopoietic System Disrupts Erythropoiesis and Induces Anemia in Murine Models
Source: Int J Mol Sci. 2024 Oct 15;25(20):11072. doi: 10.3390/ijms252011072 (PMC11508403; doi:10.3390/ijms252011072)
Supplement: Supplementary file 1 [file ijms-25-11072-s001.zip]

Archive with 1 entries (1 files):
- ijms-3238942-supplementary.pdf
